# Supplementary material for: Characterization of sugarcane (Saccharum spp.) leaf senescence: implications for biofuel production
Source: Biotechnol Biofuels. 2016 Jul 22;9:153. doi: 10.1186/s13068-016-0568-0 (PMC4957918; doi:10.1186/s13068-016-0568-0)
Supplement: Supplementary file 2 — 10.1186/s13068-016-0568-0 Analysis of variance (ANOVA) of the (A) SPAD index, (B) macronutrients, (C) micronutrients, and (D) neutral monosaccharides. The significant data were highlighted in red. [file 13068_2016_568_MOESM2_ESM.xls]

## Sheet: Univariate
Additional table 2. Analysis of variance of the (A) SPAD index. (B) macronutrients. (C) micronutrients and (D) neutral monosaccharides. The significant data were highlighted in red.
A)	SPAD Index (SS)	SPAD Index (MS)	SPAD Index (F)	SPAD Index (p)
Leaf	53802514.0	768607342857143.0	24494192309881	0
Position	7916092.0	3958046.0	12613610941442	0
Leaf*Position	6651458.0	475104142857143.0	151407508014492	454303261676614
Error	150.62	313791666666667.0
Total	69876264.0
B)	Nitrogen (SS)	Nitrogen (MS)	Nitrogen (F)	Nitrogen (p)	Phosphorus (SS)	Phosphorus (MS)	Phosphorus (F)	Phosphorus (p)
Leaf	374304008890547.0	534720012700781.0	626725565593172	0.0000304702507462062	734626209722222	104946601388889	505124359917106	0
Position	259444047810937.0	129722023905469.0	152042390168665	0.228960512385181	117386033333333	0.586930166666667	282498642957417	778082764885113
Leaf*Position	139609406937656.0	997210049554688.0	116879304585161	0.328643196056368	0.359588777777778	0.0256849126984127	123625490626761	0.281870607191651
Error	409534284521249.0	853196426085936.0			0.997266666666668	0.0207763888888889
Total	949392105130546.0				9876977875
	Potassium (SS)	Potassium (MS)	Potassium (F)	Potassium (p)	Calcium (SS)	Calcium (MS)	Calcium (F)	Calcium (p)
Leaf	410693911111111	586705587301588.0	515192565885324	0	516946431944444	738494902777778	225578429475921	356381590904675
Position	299289583333334	149644791666667.0	131404721309557	0.0000281016432523984	364772408333333	182386204166667	557111407800353	308086889333481
Leaf*Position	668429305555556	477449503968254.0	419253609227414	0.0000957177241533991	789725472222223	564089623015873	172305117834882	0.0818810426533416
Error	546627999999998	113880833333333.0			1571416	327378333333334
Total	5621286				11178329875
	Sulphur (SS)	Sulphur (MS)	Sulphur (F)	Sulphur (p)	Magnesium (SS)	Magnesium (MS)	Magnesium (F)	Magnesium (p)
Leaf	322330875	460472678571428.0	23483852198744	173083769539062	484439444444445	0.69205634920635	459223603915554	0.0005434868993206
Position	623936944444444	311968472222222.0	159102197226197	500093201649676	0.253919444444445	0.126959722222222	0.842458872863002	0.43691795555489
Leaf*Position	244254166666666	0.174467261904761	0.889773396502489	0.574338599382236	353428055555556	0.252448611111111	167515782682826	0.093122771150327
Error	941186666666666	0.196080555555555			723366666666667	0.150701388888889
Total	503268652777777				158662611111111
C)	Boron (SS)	Boron (MS)	Boron (F)	Boron (p)	Copper (SS)	Copper (MS)	Copper (F)	Copper (p)
Leaf	417676208333334	596680297619048.0	563470740831302	0.0000875501591505179	415198444444444	593140634920635	826254599165074	139182185909803
Position	110571011111111	552855055555555.0	522084689186618	905719943489203	102872333333333	514361666666667	716514208766716	0.00189239211929537
Leaf*Position	767013	547866428571428.0	517373715230056	857294989986546	102283222222222	0.730594444444444	101773000247647	0.452414270483086
Error	508290000000001	10589375.0			344576	0.717866666666667
Total	279868931944444				96493
	Iron (SS)	Iron (MS)	Iron (F)	Iron (p)	Zinc (SS)	Zinc (MS)	Zinc (F)	Zinc (p)
Leaf	886834376527779	126690625218254	331968589617364	0.0222044604925031	167908244444444	239868920634921	880246638694436	640130738971401
Position	581979302777778	290989651388889	762482811955525	0.00133166084317771	106182583333333	530912916666666	19482903791716	0.15362426460792
Leaf*Position	237936369722222	169954549801587	445333441992975	0.0000494624928573106	426719638888889	304799742063492	111852318222864	0.366981394480323
Error	183184.5	381634374999999			130800933333334	272501944444445
Total	136615317652778				3519994
	Manganese (SS)	Manganese (MS)	Manganese (F)	Manganese (p)	Aluminium (SS)	Aluminium (MS)	Aluminium (F)	Aluminium (p)
Leaf	691678461111111	988112087301587.00	117561248129793	132812796316273	103974358222222	148534797460317	297255577827162	0.222044604925031
Position	411219452777777	205609726388889.00	244625446571684	473500737507848	649100444444445	324550222222222	0.649506819210998	0.526832034559132
Leaf*Position	181260013888889	129471438492063.00	154039446555632	0.132883346744365	141202097777778	100858641269841	201843569332895	0.0363645661884046
Error	40344.4	840508333333334.00			239849.84	499687166666667
Total	168760192777778.00				142728652444444
D)	Fucose (SS)	Fucose (MS)	Fucose (F)	Fucose (p)	Ramnose (SS)	Ramnose (MS)	Ramnose (F)	Ramnose (p)
Leaf	167590873009449	0.239415532870642	459687026916117	0.000538964969064137	0.185295658323631	0.0264708083319473	0.660622809276332	0.703834471894935
Position	0.212638980752734	0.106319490376367	20413750874199	0.140972983121028	0.106552818188754	0.0532764090943771	132960091746067	0.274150766045996
Leaf*Position	101393036733006.00	0.0724235976664329	139056091685746	0.194505580777096	0.488627175620769	0.0349019411157692	0.871035674466705	0.593033645683227
Error	24999499452674.00	0.0520822905264042			192333474123506	0.0400694737757304
Total	540242802344469.00				270381039336821
	Arabidose (SS)	Arabidose (MS)	Arabidose (F)	Arabidose (p)	Galactose (SS)	Galactose (MS)	Galactose (F)	Galactose (p)
Leaf	155876472949426.00	222680675642038.00	0.332395121724631	0.935274684204599	397771881264492	0.56824554466356	0.240862155617031	0.972738004654459
Position	172555277545277.00	862776387726383.00	0.128786506324624	0.87946439698562	359187165478408	179593582739204	0.761243055573125	0.472640751611049
Leaf*Position	155625083510467.00	111160773936048.00	0.165929526111522	0.999645070905637	827878565557683	0.591341832541202	0.250651975769962	0.99656774872514
Error	321565261709006.00	66992762856043.00			113242306887011	235921472681273
Total	354440970130448.00				129090683010017
	Glucose (SS)	Glucose (MS)	Glucose (F)	Glucose (p)	Xylose (SS)	Xylose (MS)	Xylose (F)	Xylose (p)
Leaf	323216840937731.00	461738344196758.00	0.609260709557856	0.745357708735151	648209848697821	926014069568316	0.284164250571138	0.95709586994315
Position	652736306894716.00	326368153447358.00	0.430640632829255	0.652579266006041	202253597633076	101126798816538	0.310325965260506	0.734667841728465
Leaf*Position	29174450025155.00	208388928751107.00	0.27496782147423	0.994484437978791	978287813202324	698777009430232	0.214432427893509	0.998504252054702
Error	363775969363403.00	757866602840424.00			156418955762178	325872824504537
Total	431799466551279.00				17470646835751
