# Supplementary material for: Characterization of sugarcane (Saccharum spp.) leaf senescence: implications for biofuel production
Source: Biotechnol Biofuels. 2016 Jul 22;9:153. doi: 10.1186/s13068-016-0568-0 (PMC4957918; doi:10.1186/s13068-016-0568-0)
Supplement: Supplementary file 3 — 10.1186/s13068-016-0568-0 Correlation matrix between macronutrients, micronutrients, SPAD index, and neutral monosaccharides into in-leaf senescence gradient. (A) base, (B) middle, and (C) tip portions of the leaf blade. Significant correlation data (Pearson’s correlation matrix) were highlighted in red (p value ≤0.05). [file 13068_2016_568_MOESM3_ESM.xlsx]

## Sheet: Plan1
Additional Table 3. Correlation matrix between macronutrients. micronutrients. SPAD index and neutral monosaccharides into in-leaf senescence gradient. (A) base. (B) middle and (C) tip portions of the leaf blade. Significant correlation data (Pearson’s correlation matrix) were highlighted in red (P-value <0.05).
A)
Base portion	Means	Std.Dev.	Nitrogen	Phosphorus	Potassium	Calcium	Sulphur	Magnesium	Boron	Copper	Iron	Zinc	Manganese	Aluminium	SPAD Index	Fucose	Rhamnose	Arabinose	Galactose	Glucose	Xylose
Nitrogen	115676	39534	1	0.469	0.5107	-0.2492	-0.076	-0.269	-0.0304	0.6649	-0.0159	0.6437	-0.038	-0.2782	0.3538	-0.0975	0.1067	0.0286	0.0866	-0.056	0.0035
Phosphorus	0.9759	0.358	0.469	1	0.888	-0.4017	-0.5403	-0.6179	-0.2879	0.8352	-0.3054	0.6659	-0.2815	-0.7752	0.7728	-0.361	0.0729	0.0124	0.0125	0.0952	-0.0474
Potassium	90025	37042	0.5107	0.888	1	-0.5189	-0.4986	-0.6494	-0.359	0.8135	-0.3979	0.573	-0.3388	-0.7727	0.7468	-0.2398	0.0826	0.0033	0.0364	0.0884	-0.0431
Calcium	59221	3039	-0.2492	-0.4017	-0.5189	1	0.856	0.7382	0.5678	-0.3359	0.4178	-0.2305	0.8603	0.666	-0.4203	0.1515	0.0299	0.1609	0.1943	-0.0891	-0.0572
Sulphur	26279	0.7715	-0.076	-0.5403	-0.4986	0.856	1	0.7952	0.5447	-0.3367	0.4009	-0.1872	0.7869	0.7593	-0.5317	0.3903	0.1206	0.2609	0.3269	-0.0085	-0.1568
Magnesium	25196	0.5745	-0.269	-0.6179	-0.6494	0.7382	0.7952	1	0.3706	-0.4656	0.3727	-0.3294	0.4178	0.7258	-0.529	0.2904	-0.0077	0.0933	0.1114	-0.174	0.0203
Boron	43571	1731	-0.0304	-0.2879	-0.359	0.5678	0.5447	0.3706	1	-0.2802	0.2348	-0.1186	0.491	0.3001	-0.3983	0.3398	0.0226	0.0179	0.0299	-0.097	0.0289
Copper	3.52	12271	0.6649	0.8352	0.8135	-0.3359	-0.3367	-0.4656	-0.2802	1	-0.3934	0.7466	-0.1899	-0.576	0.6253	-0.378	0.0093	-0.1055	-0.0748	-0.1209	0.1157
Iron	2525292	1079707	-0.0159	-0.3054	-0.3979	0.4178	0.4009	0.3727	0.2348	-0.3934	1	-0.0922	0.3501	0.4622	-0.1333	0.1559	0.1719	0.0936	0.1152	0.0836	-0.0965
Zinc	102388	20515	0.6437	0.6659	0.573	-0.2305	-0.1872	-0.3294	-0.1186	0.7466	-0.0922	1	-0.0844	-0.3533	0.2611	-0.0894	-0.0016	0.0855	0.0974	0.1404	-0.1125
Manganese	663583	297968	-0.038	-0.2815	-0.3388	0.8603	0.7869	0.4178	0.491	-0.1899	0.3501	-0.0844	1	0.5739	-0.3638	0.127	0.0491	0.1765	0.2333	-0.0335	-0.0931
Aluminium	3068333	1738039	-0.2782	-0.7752	-0.7727	0.666	0.7593	0.7258	0.3001	-0.576	0.4622	-0.3533	0.5739	1	-0.7092	0.242	-0.0089	0.1284	0.1571	-0.1159	-0.0265
SPAD Index	43885	64742	0.3538	0.7728	0.7468	-0.4203	-0.5317	-0.529	-0.3983	0.6253	-0.1333	0.2611	-0.3638	-0.7092	1	-0.3748	0.2578	-0.0117	-0.0095	0.0437	-0.0124
Fucose	0.1813	0.1544	-0.0975	-0.361	-0.2398	0.1515	0.3903	0.2904	0.3398	-0.378	0.1559	-0.0894	0.127	0.242	-0.3748	1	-0.2945	0.092	0.1532	0.2329	-0.1686
Rhamnose	0.1734	0.1846	0.1067	0.0729	0.0826	0.0299	0.1206	-0.0077	0.0226	0.0093	0.1719	-0.0016	0.0491	-0.0089	0.2578	-0.2945	1	0.6419	0.6199	0.4626	-0.5836
Arabinose	125292	8439	0.0286	0.0124	0.0033	0.1609	0.2609	0.0933	0.0179	-0.1055	0.0936	0.0855	0.1765	0.1284	-0.0117	0.092	0.6419	1	0.9877	0.8791	-0.9772
Galactose	21839	14621	0.0866	0.0125	0.0364	0.1943	0.3269	0.1114	0.0299	-0.0748	0.1152	0.0974	0.2333	0.1571	-0.0095	0.1532	0.6199	0.9877	1	0.8525	-0.9606
Glucose	148198	77181	-0.056	0.0952	0.0884	-0.0891	-0.0085	-0.174	-0.097	-0.1209	0.0836	0.1404	-0.0335	-0.1159	0.0437	0.2329	0.4626	0.8791	0.8525	1	-0.9599
Xylose	701123	171933	0.0035	-0.0474	-0.0431	-0.0572	-0.1568	0.0203	0.0289	0.1157	-0.0965	-0.1125	-0.0931	-0.0265	-0.0124	-0.1686	-0.5836	-0.9772	-0.9606	-0.9599	1
B)
Middle portion	Means	Std.Dev.	Nitrogen	Phosphorus	Potassium	Calcium	Sulphur	Magnesium	Boron	Copper	Iron	Zinc	Manganese	Aluminium	SPAD Index	Fucose	Rhamnose	Arabinose	Galactose	Glucose	Xylose
Nitrogen	120411	39814	1	0.7533	0.8244	-0.558	-0.4565	-0.2117	0.2849	0.6294	0.0891	0.3474	-0.5366	-0.6239	0.6668	-0.4603	-0.2811	-0.1543	-0.1552	-0.0503	0.1139
Phosphorus	11818	0.3286	0.7533	1	0.8818	-0.5879	-0.5556	-0.2544	0.1598	0.7879	-0.0014	0.6199	-0.5564	-0.7172	0.7282	-0.2962	-0.1944	-0.1394	-0.1511	-0.0257	0.0902
Potassium	81421	22704	0.8244	0.8818	1	-0.6682	-0.5758	-0.294	-0.042	0.6696	-0.1444	0.3605	-0.6324	-0.7365	0.8237	-0.404	-0.1828	-0.0383	-0.0489	0.0675	-0.0075
Calcium	82317	33376	-0.558	-0.5879	-0.6682	1	0.9374	0.571	0.2292	-0.3995	0.1429	-0.3338	0.9658	0.8046	-0.607	0.5566	0.2696	-0.0718	0.0048	-0.3158	0.1864
Sulphur	28075	0.8773	-0.4565	-0.5556	-0.5758	0.9374	1	0.6702	0.1861	-0.4889	0.0081	-0.4087	0.9083	0.7792	-0.5512	0.4972	0.2545	-0.071	0.0094	-0.3543	0.2078
Magnesium	26258	0.4563	-0.2117	-0.2544	-0.294	0.571	0.6702	1	0.2114	-0.3726	-0.0463	-0.1215	0.4517	0.5557	-0.3634	0.3609	-0.0191	-0.2473	-0.2041	-0.3368	0.2925
Boron	42988	0.9329	0.2849	0.1598	-0.042	0.2292	0.1861	0.2114	1	0.1278	0.7448	0.2476	0.176	0.1027	-0.0933	0.0329	0.0623	-0.1563	-0.1379	-0.1332	0.1454
Copper	41608	10899	0.6294	0.7879	0.6696	-0.3995	-0.4889	-0.3726	0.1278	1	0.1663	0.6732	-0.304	-0.4919	0.4503	-0.3838	-0.1836	-0.1266	-0.1263	-0.1062	0.1281
Iron	2539583	1169335	0.0891	-0.0014	-0.1444	0.1429	0.0081	-0.0463	0.7448	0.1663	1	0.2736	0.1336	0.0788	-0.1221	-0.0619	0.0071	-0.198	-0.1985	-0.2129	0.2127
Zinc	111104	23859	0.3474	0.6199	0.3605	-0.3338	-0.4087	-0.1215	0.2476	0.6732	0.2736	1	-0.2419	-0.1698	0.1019	-0.0837	-0.158	-0.1504	-0.1844	-0.1048	0.1358
Manganese	822792	345317	-0.5366	-0.5564	-0.6324	0.9658	0.9083	0.4517	0.176	-0.304	0.1336	-0.2419	1	0.8323	-0.6359	0.5149	0.2355	-0.0532	0.0244	-0.3395	0.1912
Aluminium	2840667	1396042	-0.6239	-0.7172	-0.7365	0.8046	0.7792	0.5557	0.1027	-0.4919	0.0788	-0.1698	0.8323	1	-0.8393	0.4493	0.1124	-0.0832	-0.0527	-0.2488	0.163
SPAD Index	44155	75125	0.6668	0.7282	0.8237	-0.607	-0.5512	-0.3634	-0.0933	0.4503	-0.1221	0.1019	-0.6359	-0.8393	1	-0.3017	-0.0967	0.0152	0.0067	0.1222	-0.0661
Fucose	0.2484	0.3422	-0.4603	-0.2962	-0.404	0.5566	0.4972	0.3609	0.0329	-0.3838	-0.0619	-0.0837	0.5149	0.4493	-0.3017	1	0.3753	0.1776	0.2464	0.0812	-0.1585
Rhamnose	0.2063	0.1794	-0.2811	-0.1944	-0.1828	0.2696	0.2545	-0.0191	0.0623	-0.1836	0.0071	-0.158	0.2355	0.1124	-0.0967	0.3753	1	0.7975	0.8074	0.6035	-0.7326
Arabinose	135208	73917	-0.1543	-0.1394	-0.0383	-0.0718	-0.071	-0.2473	-0.1563	-0.1266	-0.198	-0.1504	-0.0532	-0.0832	0.0152	0.1776	0.7975	1	0.9844	0.8634	-0.9639
Galactose	24728	14658	-0.1552	-0.1511	-0.0489	0.0048	0.0094	-0.2041	-0.1379	-0.1263	-0.1985	-0.1844	0.0244	-0.0527	0.0067	0.2464	0.8074	0.9844	1	0.8256	-0.9398
Glucose	170894	98315	-0.0503	-0.0257	0.0675	-0.3158	-0.3543	-0.3368	-0.1332	-0.1062	-0.2129	-0.1048	-0.3395	-0.2488	0.1222	0.0812	0.6035	0.8634	0.8256	1	-0.9657
Xylose	664622	181827	0.1139	0.0902	-0.0075	0.1864	0.2078	0.2925	0.1454	0.1281	0.2127	0.1358	0.1912	0.163	-0.0661	-0.1585	-0.7326	-0.9639	-0.9398	-0.9657	1
C)
Tip portion	Means	Std.Dev.	Nitrogen	Phosphorus	Potassium	Calcium	Sulphur	Magnesium	Boron	Copper	Iron	Zinc	Manganese	Aluminium	SPAD Index	Fucose	Rhamnose	Arabinose	Galactose	Glucose	Xylose
Nitrogen	130099	29444	1	0.8727	0.7864	-0.5672	-0.5836	-0.0646	0.2558	0.6405	-0.1135	0.6183	-0.4865	-0.6572	0.6646	-0.214	0.0567	0.122	0.2179	0.2006	-0.1702
Phosphorus	12827	0.3772	0.8727	1	0.9031	-0.6824	-0.7124	0.0174	0.2689	0.7204	-0.1675	0.7628	-0.6645	-0.7015	0.8023	-0.2819	-0.1632	0.0277	0.0908	0.1969	-0.1058
Potassium	74254	20648	0.7864	0.9031	1	-0.7036	-0.6715	0.1685	0.0486	0.7432	-0.262	0.6989	-0.709	-0.5681	0.8128	-0.2359	-0.2191	-0.0175	0.0106	0.1191	-0.0395
Calcium	114125	35167	-0.5672	-0.6824	-0.7036	1	0.9435	0.0014	-0.1921	-0.4166	0.2115	-0.5279	0.9528	0.5803	-0.5296	0.4874	0.0571	0.2677	0.2417	0.1131	-0.2172
Sulphur	33225	0.743	-0.5836	-0.7124	-0.6715	0.9435	1	0.0644	-0.3469	-0.4447	0.1043	-0.5553	0.8933	0.6215	-0.5757	0.3813	0.2066	0.2244	0.1401	0.0425	-0.1533
Magnesium	26588	0.375	-0.0646	0.0174	0.1685	0.0014	0.0644	1	-0.1038	-0.0836	-0.2364	-0.1969	-0.1669	0.1927	-0.0698	0.1278	-0.1168	-0.4413	-0.4817	-0.3488	0.4203
Boron	69563	18693	0.2558	0.2689	0.0486	-0.1921	-0.3469	-0.1038	1	0.1098	0.5873	0.4138	-0.1083	-0.2782	-0.0383	-0.0524	-0.1905	-0.1676	0.0054	0.09	0.0401
Copper	44192	10269	0.6405	0.7204	0.7432	-0.4166	-0.4447	-0.0836	0.1098	1	-0.164	0.8188	-0.3857	-0.2117	0.5077	-0.0129	-0.0361	0.2576	0.2739	0.2595	-0.2711
Iron	3135417	1775852	-0.1135	-0.1675	-0.262	0.2115	0.1043	-0.2364	0.5873	-0.164	1	0.091	0.2578	0.1998	-0.1449	0.1542	-0.2264	-0.1942	-0.0227	-0.07	0.1274
Zinc	109808	22229	0.6183	0.7628	0.6989	-0.5279	-0.5553	-0.1969	0.4138	0.8188	0.091	1	-0.4626	-0.3834	0.5398	-0.2092	-0.1986	0.0522	0.14	0.2229	-0.1357
Manganese	1231042	588999	-0.4865	-0.6645	-0.709	0.9528	0.8933	-0.1669	-0.1083	-0.3857	0.2578	-0.4626	1	0.5127	-0.543	0.5033	0.0885	0.3665	0.3736	0.1841	-0.3116
Aluminium	2913333	1098935	-0.6572	-0.7015	-0.5681	0.5803	0.6215	0.1927	-0.2782	-0.2117	0.1998	-0.3834	0.5127	1	-0.6826	0.2841	0.2056	-0.1008	-0.1959	-0.3051	0.2013
SPAD Index	36.99	130782	0.6646	0.8023	0.8128	-0.5296	-0.5757	-0.0698	-0.0383	0.5077	-0.1449	0.5398	-0.543	-0.6826	1	-0.1241	-0.4139	0.0236	0.0846	0.1506	-0.0803
Fucose	0.3144	0.291	-0.214	-0.2819	-0.2359	0.4874	0.3813	0.1278	-0.0524	-0.0129	0.1542	-0.2092	0.5033	0.2841	-0.1241	1	-0.1731	0.3575	0.4148	0.3244	-0.3865
Rhamnose	0.2663	0.216	0.0567	-0.1632	-0.2191	0.0571	0.2066	-0.1168	-0.1905	-0.0361	-0.2264	-0.1986	0.0885	0.2056	-0.4139	-0.1731	1	0.0945	0.0791	0.0084	-0.0709
Arabinose	136089	52441	0.122	0.0277	-0.0175	0.2677	0.2244	-0.4413	-0.1676	0.2576	-0.1942	0.0522	0.3665	-0.1008	0.0236	0.3575	0.0945	1	0.9144	0.8048	-0.9557
Galactose	27308	10818	0.2179	0.0908	0.0106	0.2417	0.1401	-0.4817	0.0054	0.2739	-0.0227	0.14	0.3736	-0.1959	0.0846	0.4148	0.0791	0.9144	1	0.7699	-0.9082
Glucose	164197	53548	0.2006	0.1969	0.1191	0.1131	0.0425	-0.3488	0.09	0.2595	-0.07	0.2229	0.1841	-0.3051	0.1506	0.3244	0.0084	0.8048	0.7699	1	-0.9411
Xylose	666599	111615	-0.1702	-0.1058	-0.0395	-0.2172	-0.1533	0.4203	0.0401	-0.2711	0.1274	-0.1357	-0.3116	0.2013	-0.0803	-0.3865	-0.0709	-0.9557	-0.9082	-0.9411	1
